# Supplementary material for: Water column compensation workflow for hyperspectral imaging data
Source: MethodsX. 2021 Dec 12;9:101601. doi: 10.1016/j.mex.2021.101601 (PMC8693006; doi:10.1016/j.mex.2021.101601)
Supplement: Supplementary file 1 — MATLAB file: HSI_WCC.m [file mmc1.zip › HSI_WCC.m]

function [image_DII,DII_band_combs,image_PCA] = HSI_WCC(image_name, image_loc, dw_roi, sw_mw_roi,no_data_value,wl_range,SG_filt_deg,window_size,num_samples,cor_thresh, percent_explained)
%% HSI_WCC (Water Column Compensation for Hyperspectral Imaging Data)
% 
% [image_DII,DII_band_combs,image_PCA] = HSI_WCC(image_name, image_loc, dw_roi, sw_mw_roi,no_data_value,wl_range,SG_filt_deg,window_size,num_samples,cor_thresh, percent_explained)
%
%%% Input Parameters   
%   image_name...             Name of input Hyperspectral Imaging dataset (must be ENVI standard). Input as character vector(e.g. 'C:') not string (e.g. "C:"). Please do not include '.dat' extension.                
%   image_loc...              Location of folder path of the Hyperspectral Imaging dataset. Input as character vector(e.g. 'C:') not string (e.g. "C:").
%   dw_roi...                 Region of interest with deep water pixels (2 x m matrix with column and row pixel number from the imagery).            
%   sw_mw_roi...              Region of interest with shallow to mid water pixels over constant substrate (2 x m matrix with column and row pixel number from the imagery).  
%   no_data_value...          Value of nodata pixels. Land should be masked before data is input into the water column compensation workflow.  
%   wl_range...               Wavelength range for analysis. Longer wavelengths are typically more attenuated and thus may produce uninformative depth invariant indices.
%   SG_filt_deg...            Polynomial order for Savitzky-Golay finite impulse response (FIR) smoothing filter. 
%   window_size...            Frame length for Savitzky-Golay finite impulse response (FIR) smoothing filter.
%   percent_explained...      Percentage of the total variance explained by the principal components encoded in the PCA image.
%   num_samples...            The number of samples used in the correlation based feature selection. 
%   cor_thresh...             Correlation coefficient threshold for feature selection. If two DIIs have a correlation coefficient over the specified threshold, one of the DIIs is dropped.Value should range from 0-1. Lower threshold values result in fewer unique DIIs. 
%   
%%% Output Parameters
%   image_DII...              Image with the unique DIIs chosen during the correlation based feature selection. 
%   DII_band_combs...         The bands used to generate each of the DIIs from image_DII
%   image_PCA...              Principal component image generated from the DII image.
% **************************************************************************
% ***   After running HSI_WCC, the DII and PCA images will be saved      *** 
% ***   to the same location as the input image as *.dat files.          ***
% ***   The DII image will be named after the input image with "_DII"    ***
% ***   appended to the file name.  The principal compnent image will    ***
% ***   also be named after the imput image with "_PCA" appeded to the   ***
% ***   file name.                                                       ***
% **************************************************************************
%
%%% Description
% HSI_WWC is used to derive depth invariant hyperspectral indices that can be used to
% study aquatic ecosystems. The function first applies a Savitzky–Golay
% smoothing filter. Afterwards the Depth Invariant Index between every band
% combination is derived. A correlation based feature selection is apply to
% remove redudant Depth Invariant Indices. The selected bands are output
% into an ENVI Standard image. To reduce the dimensionality further, a
% principal component analysis is performed on the DII imagery, the scores of which are output
% to a new image. 
%
%
%%% Copyright: Deep Inamdar, deep.inamdar@mail.mcgill.ca
%%% Applied Remote Sensing Laboratory, Department of Geography, McGill University


% Import input hyperspectral imaging data as a n x m x b matrix
Filename=[image_loc image_name '.dat'];
Filename_2=[image_loc image_name '.hdr'];
data=hypercube(Filename,Filename_2);

%Reshape imported image into a n*m x b matrix
size_data_cube=size(data.DataCube);
data_linear= double(reshape(data.DataCube,size_data_cube(1)*size_data_cube(2),size_data_cube(3)));

%remove no data values
data_linear_sub_index=~all(data_linear==no_data_value,2);
data_linear_sub=data_linear(data_linear_sub_index,:);

%Identify and remove bands with values of <=0
bad_bands_index=(min(data_linear_sub)<=0) | data.Wavelength'<wl_range(1) | data.Wavelength'>wl_range(2); %dimensions of data.wavelength might not align with
bad_bands=data.Wavelength(bad_bands_index);
good_bands=data.Wavelength(~bad_bands_index);
data_linear=data_linear(:,~bad_bands_index);

%Apply Savitzky-Golay smoothing filter
data_linear_temp=sgolayfilt(data_linear',SG_filt_deg,window_size)';
data_linear=data_linear_temp;

%Import deep water and shallow/medium mid-water sand ROIs.  
Deep=dw_roi;

Shallowmed=sw_mw_roi;

%Convert subscripts (row, columns)for input ROIs to a linear index for m*n by b HSI data matrix
deep_index=sub2ind(size_data_cube(1:2),Deep(:,2),Deep(:,1));
Shal_Med_index=sub2ind(size_data_cube(1:2),Shallowmed(:,2),Shallowmed(:,1));

%Extract Spectra from Deep water ROI
DW_ref=double(data_linear(deep_index,:));
%Extract Spectra from Shallow water ROI
S_M_ref=double(data_linear(Shal_Med_index,:));


%Calculate mean of deep water 
DW_mean=mean(DW_ref);

%Calculate standard deviation of deep water 
DW_SD=std(DW_ref);


%Shift mean by a multiple of the standard deviation 
DW_mean_shift=DW_mean-DW_SD*2;  
if sum(DW_mean_shift<0)>0
    DW_mean_shift=DW_mean-DW_SD
end
if sum(DW_mean_shift<0)>0
    error("Error: Please reslect the deep water region of interest.")
end
%Define LSI 
LSI=DW_mean_shift;


%Take natural log of shallow/mid-water ROIs (page 12 of lab2)
index_S_M_ref=min((S_M_ref-LSI)')>0;

S_M_ref=S_M_ref(index_S_M_ref,:);


%Linearize water column depth dependence
S_M_log=log(S_M_ref-LSI);


%Calculate covariance matrix of S_M_log 
S_M_log_covar_matrix=cov(S_M_log);

%Calculate all possible band combinations 
band_combs=nchoosek(1:sum(~bad_bands_index), 2);
size_band_combs=size(band_combs);

%Calculate aij 
a_i_j=zeros(size_band_combs(1),1);

for k=1:size_band_combs(1)
a_i_j(k)=(S_M_log_covar_matrix(band_combs(k,1),band_combs(k,1)) -  S_M_log_covar_matrix(band_combs(k,2),band_combs(k,2)) )/2/S_M_log_covar_matrix(band_combs(k,1),band_combs(k,2));
end

%filter out positive values 

neg_index=a_i_j<0;
a_i_j_filt=a_i_j(neg_index);
band_combs_filt=band_combs(neg_index,:);

%Calculate ki/kj 
k_i_j=a_i_j_filt+sqrt(a_i_j_filt.^2+1);


%Identify and remove nodata pixels and pixels for which data_linear-LSI>0 (pixels that will generate invalid DIIs after log transformation)

data_linear_sub_index=~all(data_linear==no_data_value,2)& (min((data_linear-LSI)')>0)';
dark_pixel_index=(min((data_linear-LSI)')<=0)' & ~all(data_linear==no_data_value,2);
data_linear_sub=data_linear(data_linear_sub_index,:);
sub_size=size(data_linear_sub);

%Subset the imagery to a user specified number of randomly selected pixels 
%for the purposes of features selection
number_samples=num_samples;

if sub_size(1)>number_samples
    rand_vec=randi(sub_size(1),number_samples, 1);
    data_linear_sub=data_linear_sub(rand_vec,:);
end

%Calculate depth invariant indices on the selected subset
data_linear_2=zeros(number_samples,length(k_i_j));

for k=1:length(k_i_j)
data_linear_2(:,k)=(log(double(data_linear_sub(:,band_combs_filt(k,1)))-LSI(band_combs_filt(k,1))))-(log(double(data_linear_sub(:,band_combs_filt(k,2)))-LSI(band_combs_filt(k,2))))*k_i_j(k);
end

%Feature selection based on correlation coefficient thresholding between DIIs

%Calculate correlation matrix( correlation coefficient between each set of DIIs)
R = corrcoef(data_linear_2);
size_R=size(R);

%Make a list of DII pairs that are highly correlated
R_tri=triu(R,1);
thresh=cor_thresh;
[idx_R_row, idx_R_column] = find(abs(R_tri)>thresh); %Apply correlation threshold
idx_R_row2=idx_R_row;
idx_R_column2=idx_R_column;

%Loop through all DIIs on at a time. If a DII is part of a pair of DIIs that
%are highly correlated, mark it as reduntant and remove it from the list
%generated in the previous section.
redundant_DII=zeros(size_R(1),1);

for i=1:size_R(1)
temp_index=or(idx_R_row2==i,idx_R_column2==i);
idx_R_row2=idx_R_row2(~temp_index);
idx_R_column2=idx_R_column2(~temp_index);

if sum(temp_index)>0
redundant_DII(i)=1;
end
end

%Logical of redundant DIIs
redundant_DII_log=logical(redundant_DII);

% Generate selected DII for entire image
data_linear_sub_index=~all(data_linear==no_data_value,2);
size_temp=size(data_linear);
data_linear_3=ones(size_temp(1),sum(~redundant_DII_log))*-10000;
k_i_j=k_i_j(~redundant_DII_log);
band_combs_filt=band_combs_filt(~redundant_DII_log,:);

for k=1:length(k_i_j)
data_linear_3(data_linear_sub_index,k)=(log(abs_2(double(data_linear(data_linear_sub_index,band_combs_filt(k,1)))-LSI(band_combs_filt(k,1)))))-(log(abs_2(double(data_linear(data_linear_sub_index,band_combs_filt(k,2)))-LSI(band_combs_filt(k,2)))))*k_i_j(k);
end


% Principal component transformation feature extraction. Identify the
% number of principal components that explain a user specified percentage of
% the variance in the DII image. 
[coeff,score,latent,tsquared,explained,mu]=pca(data_linear_3(data_linear_sub_index,:));
cumulative_explained=cumsum(explained);
[M,I]=min(abs(cumulative_explained-percent_explained));

%Generate from selected principal components
data_linear_4=ones(size_temp(1),I)*-10000;
data_linear_4(data_linear_sub_index,:)=score(:,1:I);

 
%output DII image
image_DII=reshape(data_linear_3,size_data_cube(1),size_data_cube(2),length(k_i_j));

meta2=data.Metadata;
meta2.Bands=length(k_i_j);
wl_encode=1:length(k_i_j);
wl_1=num2str(good_bands(band_combs_filt(:,1)));
wl_2=num2str(good_bands(band_combs_filt(:,2)));
plus=repmat(" + ",length(k_i_j),1);
newStr = join([wl_1 plus wl_2]);
meta2.BandNames=newStr;
meta2.DataType="double";
meta2.FWHM=[];
meta2.DataIgnoreValue=-10000

DII_band_combs=newStr;

Filename=[image_loc image_name '_DII'];
newhcube = hypercube(image_DII,wl_encode,meta2);
enviwrite(newhcube,Filename);


%Output PCA image
image_PCA=reshape(data_linear_4,size_data_cube(1),size_data_cube(2),I);

meta3=data.Metadata;
meta3.Bands=I;
wl_encode=1:I;
plus=repmat("PC ",I,1);
newStr = join([plus num2str(wl_encode')]);
meta3.BandNames=newStr;
meta3.DataType="double";
meta3.FWHM=[];
meta3.DataIgnoreValue=-10000


Filename=[image_loc image_name '_DII_PCA'];
newhcube = hypercube(image_PCA,wl_encode,meta3);
enviwrite(newhcube,Filename);


    function abs_2_val= abs_2(x)
       abs_2_val= (abs(x)+x)/2+1;
    end


end
