# Supplementary material for: Water column compensation workflow for hyperspectral imaging data
Source: MethodsX. 2021 Dec 12;9:101601. doi: 10.1016/j.mex.2021.101601 (PMC8693006; doi:10.1016/j.mex.2021.101601)
Supplement: Supplementary file 2 — Deep water region of interest: DW_roi.txt [file mmc2.zip › DW_roi.txt]

; ENVI Output of ROIs (5.6) [Tue Apr 27 13:16:45 2021]
; Number of ROIs: 1
; File Dimension: 907 x 688
;
; ROI name: Deep_Small
; ROI rgb value: {255, 0, 0}
; ROI npts: 772
;    X    Y
   727  623
   726  623
   727  624
   728  624
   729  624
   730  624
   726  624
   726  625
   727  625
   728  625
   729  625
   730  625
   731  625
   732  625
   733  625
   726  626
   727  626
   728  626
   729  626
   730  626
   731  626
   732  626
   733  626
   734  626
   735  626
   736  626
   726  627
   727  627
   728  627
   729  627
   730  627
   731  627
   732  627
   733  627
   734  627
   735  627
   736  627
   737  627
   738  627
   739  627
   740  627
   727  628
   728  628
   729  628
   730  628
   731  628
   732  628
   733  628
   734  628
   735  628
   736  628
   737  628
   738  628
   739  628
   740  628
   741  628
   742  628
   743  628
   727  629
   728  629
   729  629
   730  629
   731  629
   732  629
   733  629
   734  629
   735  629
   736  629
   737  629
   738  629
   739  629
   740  629
   741  629
   742  629
   743  629
   744  629
   745  629
   746  629
   727  630
   728  630
   729  630
   730  630
   731  630
   732  630
   733  630
   734  630
   735  630
   736  630
   737  630
   738  630
   739  630
   740  630
   741  630
   742  630
   743  630
   744  630
   745  630
   746  630
   747  630
   748  630
   749  630
   727  631
   728  631
   729  631
   730  631
   731  631
   732  631
   733  631
   734  631
   735  631
   736  631
   737  631
   738  631
   739  631
   740  631
   741  631
   742  631
   743  631
   744  631
   745  631
   746  631
   747  631
   748  631
   749  631
   750  631
   751  631
   752  631
   727  632
   728  632
   729  632
   730  632
   731  632
   732  632
   733  632
   734  632
   735  632
   736  632
   737  632
   738  632
   739  632
   740  632
   741  632
   742  632
   743  632
   744  632
   745  632
   746  632
   747  632
   748  632
   749  632
   750  632
   751  632
   752  632
   753  632
   754  632
   755  632
   756  632
   727  633
   728  633
   729  633
   730  633
   731  633
   732  633
   733  633
   734  633
   735  633
   736  633
   737  633
   738  633
   739  633
   740  633
   741  633
   742  633
   743  633
   744  633
   745  633
   746  633
   747  633
   748  633
   749  633
   750  633
   751  633
   752  633
   753  633
   754  633
   755  633
   756  633
   757  633
   758  633
   759  633
   727  634
   728  634
   729  634
   730  634
   731  634
   732  634
   733  634
   734  634
   735  634
   736  634
   737  634
   738  634
   739  634
   740  634
   741  634
   742  634
   743  634
   744  634
   745  634
   746  634
   747  634
   748  634
   749  634
   750  634
   751  634
   752  634
   753  634
   754  634
   755  634
   756  634
   757  634
   758  634
   759  634
   760  634
   761  634
   762  634
   727  635
   728  635
   729  635
   730  635
   731  635
   732  635
   733  635
   734  635
   735  635
   736  635
   737  635
   738  635
   739  635
   740  635
   741  635
   742  635
   743  635
   744  635
   745  635
   746  635
   747  635
   748  635
   749  635
   750  635
   751  635
   752  635
   753  635
   754  635
   755  635
   756  635
   757  635
   758  635
   759  635
   760  635
   761  635
   762  635
   763  635
   764  635
   765  635
   727  636
   728  636
   729  636
   730  636
   731  636
   732  636
   733  636
   734  636
   735  636
   736  636
   737  636
   738  636
   739  636
   740  636
   741  636
   742  636
   743  636
   744  636
   745  636
   746  636
   747  636
   748  636
   749  636
   750  636
   751  636
   752  636
   753  636
   754  636
   755  636
   756  636
   757  636
   758  636
   759  636
   760  636
   761  636
   762  636
   763  636
   764  636
   765  636
   766  636
   728  637
   729  637
   730  637
   731  637
   732  637
   733  637
   734  637
   735  637
   736  637
   737  637
   738  637
   739  637
   740  637
   741  637
   742  637
   743  637
   744  637
   745  637
   746  637
   747  637
   748  637
   749  637
   750  637
   751  637
   752  637
   753  637
   754  637
   755  637
   756  637
   757  637
   758  637
   759  637
   760  637
   761  637
   762  637
   763  637
   764  637
   765  637
   728  638
   729  638
   730  638
   731  638
   732  638
   733  638
   734  638
   735  638
   736  638
   737  638
   738  638
   739  638
   740  638
   741  638
   742  638
   743  638
   744  638
   745  638
   746  638
   747  638
   748  638
   749  638
   750  638
   751  638
   752  638
   753  638
   754  638
   755  638
   756  638
   757  638
   758  638
   759  638
   760  638
   761  638
   762  638
   763  638
   728  639
   729  639
   730  639
   731  639
   732  639
   733  639
   734  639
   735  639
   736  639
   737  639
   738  639
   739  639
   740  639
   741  639
   742  639
   743  639
   744  639
   745  639
   746  639
   747  639
   748  639
   749  639
   750  639
   751  639
   752  639
   753  639
   754  639
   755  639
   756  639
   757  639
   758  639
   759  639
   760  639
   761  639
   762  639
   728  640
   729  640
   730  640
   731  640
   732  640
   733  640
   734  640
   735  640
   736  640
   737  640
   738  640
   739  640
   740  640
   741  640
   742  640
   743  640
   744  640
   745  640
   746  640
   747  640
   748  640
   749  640
   750  640
   751  640
   752  640
   753  640
   754  640
   755  640
   756  640
   757  640
   758  640
   759  640
   760  640
   728  641
   729  641
   730  641
   731  641
   732  641
   733  641
   734  641
   735  641
   736  641
   737  641
   738  641
   739  641
   740  641
   741  641
   742  641
   743  641
   744  641
   745  641
   746  641
   747  641
   748  641
   749  641
   750  641
   751  641
   752  641
   753  641
   754  641
   755  641
   756  641
   757  641
   758  641
   759  641
   728  642
   729  642
   730  642
   731  642
   732  642
   733  642
   734  642
   735  642
   736  642
   737  642
   738  642
   739  642
   740  642
   741  642
   742  642
   743  642
   744  642
   745  642
   746  642
   747  642
   748  642
   749  642
   750  642
   751  642
   752  642
   753  642
   754  642
   755  642
   756  642
   757  642
   728  643
   729  643
   730  643
   731  643
   732  643
   733  643
   734  643
   735  643
   736  643
   737  643
   738  643
   739  643
   740  643
   741  643
   742  643
   743  643
   744  643
   745  643
   746  643
   747  643
   748  643
   749  643
   750  643
   751  643
   752  643
   753  643
   754  643
   755  643
   756  643
   728  644
   729  644
   730  644
   731  644
   732  644
   733  644
   734  644
   735  644
   736  644
   737  644
   738  644
   739  644
   740  644
   741  644
   742  644
   743  644
   744  644
   745  644
   746  644
   747  644
   748  644
   749  644
   750  644
   751  644
   752  644
   753  644
   754  644
   728  645
   729  645
   730  645
   731  645
   732  645
   733  645
   734  645
   735  645
   736  645
   737  645
   738  645
   739  645
   740  645
   741  645
   742  645
   743  645
   744  645
   745  645
   746  645
   747  645
   748  645
   749  645
   750  645
   751  645
   752  645
   753  645
   728  646
   729  646
   730  646
   731  646
   732  646
   733  646
   734  646
   735  646
   736  646
   737  646
   738  646
   739  646
   740  646
   741  646
   742  646
   743  646
   744  646
   745  646
   746  646
   747  646
   748  646
   749  646
   750  646
   751  646
   729  647
   730  647
   731  647
   732  647
   733  647
   734  647
   735  647
   736  647
   737  647
   738  647
   739  647
   740  647
   741  647
   742  647
   743  647
   744  647
   745  647
   746  647
   747  647
   748  647
   749  647
   750  647
   729  648
   730  648
   731  648
   732  648
   733  648
   734  648
   735  648
   736  648
   737  648
   738  648
   739  648
   740  648
   741  648
   742  648
   743  648
   744  648
   745  648
   746  648
   747  648
   748  648
   729  649
   730  649
   731  649
   732  649
   733  649
   734  649
   735  649
   736  649
   737  649
   738  649
   739  649
   740  649
   741  649
   742  649
   743  649
   744  649
   745  649
   746  649
   729  650
   730  650
   731  650
   732  650
   733  650
   734  650
   735  650
   736  650
   737  650
   738  650
   739  650
   740  650
   741  650
   742  650
   743  650
   744  650
   745  650
   729  651
   730  651
   731  651
   732  651
   733  651
   734  651
   735  651
   736  651
   737  651
   738  651
   739  651
   740  651
   741  651
   742  651
   743  651
   729  652
   730  652
   731  652
   732  652
   733  652
   734  652
   735  652
   736  652
   737  652
   738  652
   739  652
   740  652
   741  652
   742  652
   729  653
   730  653
   731  653
   732  653
   733  653
   734  653
   735  653
   736  653
   737  653
   738  653
   739  653
   740  653
   729  654
   730  654
   731  654
   732  654
   733  654
   734  654
   735  654
   736  654
   737  654
   738  654
   739  654
   729  655
   730  655
   731  655
   732  655
   733  655
   734  655
   735  655
   736  655
   737  655
   730  656
   731  656
   732  656
   733  656
   734  656
   735  656
   736  656
   731  657
   732  657
   733  657
   734  657
   730  657
   730  658
   731  658
   732  658
   733  658
   731  659
   730  659
   730  660
