# Supplementary material for: Water column compensation workflow for hyperspectral imaging data
Source: MethodsX. 2021 Dec 12;9:101601. doi: 10.1016/j.mex.2021.101601 (PMC8693006; doi:10.1016/j.mex.2021.101601)
Supplement: Supplementary file 3 — Cement road region of interest over varying water column depths: sw_mw_roi.txt [file mmc3.zip]

Archive with 1 entries (1 files):
- sw_mw_roi.txt
