# Supplementary material for: Water column compensation workflow for hyperspectral imaging data
Source: MethodsX. 2021 Dec 12;9:101601. doi: 10.1016/j.mex.2021.101601 (PMC8693006; doi:10.1016/j.mex.2021.101601)
Supplement: Supplementary file 3 — Cement road region of interest over varying water column depths: sw_mw_roi.txt [file mmc3.zip › sw_mw_roi.txt]

; ENVI Output of ROIs (5.6) [Tue Apr 27 13:16:05 2021]
; Number of ROIs: 2
; File Dimension: 907 x 688
;
; ROI name: Road moderate
; ROI rgb value: {0, 0, 255}
; ROI npts: 157
;
; ROI name: Road shallow
; ROI rgb value: {0, 139, 0}
; ROI npts: 101
;    X    Y
   530  423
   531  423
   532  423
   529  423
   528  424
   529  424
   530  424
   531  424
   532  424
   527  425
   528  425
   529  425
   530  425
   526  425
   524  426
   525  426
   526  426
   527  426
   528  426
   524  427
   525  427
   526  427
   527  427
   523  427
   521  428
   522  428
   524  428
   523  428
   525  428
   520  429
   519  429
   522  429
   524  429
   523  429
   521  429
   519  430
   520  430
   521  430
   522  430
   518  430
   516  431
   517  431
   518  431
   519  431
   520  431
   521  431
   514  432
   515  432
   516  432
   517  432
   518  432
   519  432
   513  433
   514  433
   515  433
   517  433
   512  433
   511  434
   510  434
   513  434
   512  434
   516  434
   511  435
   512  435
   509  435
   510  435
   507  436
   510  436
   508  436
   509  436
   506  437
   507  437
   505  437
   508  437
   506  438
   501  438
   505  438
   504  438
   503  438
   502  438
   500  439
   503  439
   502  439
   501  439
   504  439
   501  440
   499  440
   498  440
   500  440
   502  440
   497  440
   503  440
   498  441
   500  441
   499  441
   501  441
   497  441
   496  441
   495  442
   496  442
   497  442
   498  442
   499  442
   494  443
   495  443
   497  443
   493  443
   496  443
   492  444
   494  444
   490  444
   495  444
   496  444
   493  444
   491  444
   492  445
   489  445
   490  445
   491  445
   493  445
   490  446
   489  446
   488  446
   491  446
   487  447
   488  447
   489  447
   490  447
   485  448
   484  448
   486  448
   487  448
   486  449
   482  449
   483  449
   484  449
   485  449
   481  450
   482  450
   483  450
   484  450
   479  451
   480  451
   481  451
   482  451
   478  451
   477  452
   478  452
   479  452
   480  452
   481  452
   477  453
   478  453
   479  453
   476  453
   477  454
   476  454

   569  402
   568  402
   570  402
   567  403
   568  403
   569  403
   570  403
   571  403
   566  404
   567  404
   568  404
   569  404
   565  404
   565  405
   564  405
   566  405
   567  405
   563  406
   565  406
   566  406
   564  406
   562  406
   567  406
   559  407
   560  407
   561  407
   562  407
   563  407
   564  407
   558  408
   560  408
   561  408
   562  408
   559  408
   557  408
   559  409
   556  409
   557  409
   558  409
   560  409
   555  409
   556  410
   557  410
   555  410
   554  410
   558  410
   552  411
   553  411
   556  411
   554  411
   555  411
   554  412
   551  412
   552  412
   555  412
   553  412
   550  413
   551  413
   553  413
   552  413
   549  413
   551  414
   550  414
   547  414
   549  414
   548  414
   546  415
   547  415
   548  415
   549  415
   545  415
   547  416
   546  416
   545  416
   544  416
   543  416
   543  417
   545  417
   544  417
   542  417
   543  418
   544  418
   466  456
   465  457
   466  458
   462  459
   464  459
   460  459
   462  460
   460  460
   464  461
   461  461
   458  461
   457  462
   458  462
   460  462
   456  462
   456  463
   454  463
   456  464
   453  465
