# Supplementary material for: Water column compensation workflow for hyperspectral imaging data
Source: MethodsX. 2021 Dec 12;9:101601. doi: 10.1016/j.mex.2021.101601 (PMC8693006; doi:10.1016/j.mex.2021.101601)
Supplement: Supplementary file 6 — Example WCC workflow DII image subset: 190726_LSP-03B-CA_DII_subset.dat, [file mmc6.zip]

Archive with 1 entries (1 files):
- 190726_LSP-03B-CA_DII_subset.dat
